# Supplementary material for: ROS-triggered hydrophilicity switching synergizes with pH-responsive nanocarriers for therapy of diabetic wound
Source: Regen Biomater. 2025 Oct 25;12:rbaf098. doi: 10.1093/rb/rbaf098 (PMC12639545; doi:10.1093/rb/rbaf098)
Supplement: rbaf098_Supplementary_Data [file rbaf098_supplementary_data.zip]

Archive with 2 entries (2 files):
- Response to Editors and Reviewers.docx
- Supplementary File.docx
